# Supplementary material for: Oncogenic driver mutations predict outcome in a cohort of head and neck squamous cell carcinoma (HNSCC) patients within a clinical trial
Source: Sci Rep. 2020 Oct 6;10:16634. doi: 10.1038/s41598-020-72927-2 (PMC7539152; doi:10.1038/s41598-020-72927-2)
Supplement: Supplementary file 2 — Supplementary Information 2. [file 41598_2020_72927_MOESM2_ESM.xlsx]

## Sheet: Sheet1
Supplementary table 2. List of pathogenic mutations and VUS found in the studied cohort.
Sample ID	Mutation type	Gene	Variant	Chr	Type	Genotype	Alt Variant Freq	Transcript	Consequence	HGVSc	HGVSp
17	Without alterations
24	Pathogenic	TP53	C>C/A	17	snv	het	13.59	NM_000546.5	missense_variant	NM_000546.5:c.818G>T	NP_000537.3:p.Arg273Leu
25	Pathogenic	TP53	T>T/C	17	snv	het	52.95	NM_000546.5	missense_variant	NM_000546.5:c.578A>G	NP_000537.3:p.His193Arg
14	Without alterations
15	Pathogenic	TP53	ACCT>ACCT/A	17	deletion	het	72.93	NM_000546.5	splice_donor_variant, coding_sequence_variant, feature_truncation	NM_000546.5:c.671_672+1delAGG
16	VUS	MET	C>C/T	7	snv	het	39.66	NM_001127500.1	missense_variant	NM_001127500.1:c.3029C>T	NP_001120972.1:p.Thr1010Ile
	Pathogenic	TP53	C>C/T	17	snv	het	36.34	NM_000546.5	stop_gained	NM_000546.5:c.438G>A	NP_000537.3:p.Trp146Ter
18	Pathogenic	TP53	CC>CC/AA	17	mnp	het	32.49	NM_000546.5	splice_donor_variant, coding_sequence_variant	NM_000546.5:c.375_375+1delGGinsTT
20	VUS	PTEN	C>C/T	10	snv	het	7.43	NM_000314.4	synonymous_variant	NM_000314.4:c.618C>T	NM_000314.4:c.618C>T(p.=)
	Pathogenic	TP53	G>G/A	17	snv	het	27.87	NM_000546.5	missense_variant	NM_000546.5:c.742C>T	NP_000537.3:p.Arg248Trp
23	Pathogenic	TP53	C>C/T	17	snv	het	34.42	NM_000546.5	splice_donor_variant	NM_000546.5:c.919+1G>A
26	VUS	PIK3CA	G>G/T	3	snv	het	17.89	NM_006218.2	missense_variant	NM_006218.2:c.1352G>T	NP_006209.2:p.Gly451Val
	Pathogenic	TP53	T>T/A	17	snv	het	31.58	NM_000546.5	missense_variant	NM_000546.5:c.578A>T	NP_000537.3:p.His193Leu
	VUS	STK11	C>C/T	19	snv	het	6.08	NM_000455.4	missense_variant	NM_000455.4:c.71C>T	NP_000446.1:p.Thr24Met
27	VUS	TP53	A>A/T	17	snv	het	60.18	NM_000546.5	missense_variant	NM_000546.5:c.526T>A	NP_000537.3:p.Cys176Ser
41	Pathogenic	KIT	CA>CA/C	4	deletion	het	51.36	NM_000222.2	frameshift_variant, feature_truncation	NM_000222.2:c.1537delA	NP_000213.1:p.Glu514SerfsTer13
44	Without alterations
45	Pathogenic	PIK3CA	G>G/A	3	snv	het	9.33	NM_006218.2	missense_variant	NM_006218.2:c.1624G>A	NP_006209.2:p.Glu542Lys
52	VUS	FBXW7	T>T/C	4	snv	het	26.02	NM_033632.3	missense_variant	NM_033632.3:c.1556A>G	NP_361014.1:p.Tyr519Cys
	VUS	KRAS	T>T/C	12	snv	het	49.73	NM_033360.2	synonymous_variant	NM_033360.2:c.264A>G	NM_033360.2:c.264A>G(p.=)
	Pathogenic	TP53	C>C/A	17	snv	het	72.7	NM_000546.5	missense_variant	NM_000546.5:c.818G>T	NP_000537.3:p.Arg273Leu
7	VUS	APC	C>C/T	5	snv	het	50.76	NM_000038.5	missense_variant	NM_000038.5:c.2510C>T	NP_000029.2:p.Ser837Leu
	VUS	APC	C>C/T	5	snv	het	48.7	NM_000038.5	missense_variant	NM_000038.5:c.3755C>T	NP_000029.2:p.Ser1252Phe
	VUS	APC	C>C/A	5	snv	het	58.1	NM_000038.5	missense_variant	NM_000038.5:c.4327C>A	NP_000029.2:p.Pro1443Thr
	Pathogenic	TP53	C>C/T	17	snv	het	51.59	NM_000546.5	missense_variant	NM_000546.5:c.725G>A	NP_000537.3:p.Cys242Tyr
53	Pathogenic	TP53	GC>GC/AA	17	mnp	het	26.53	NM_000546.5	stop_gained	NM_000546.5:c.492_493delGCinsTT	NP_000537.3:p.LysGln164AsnTer
55	Without alterations
57	Pathogenic	TP53	TGGAGTCTTC>TGGAGTCTTC/T	17	deletion	het	66.75	NM_000546.5	inframe_deletion, splice_region_variant	NM_000546.5:c.772_780delGAAGACTCC	NP_000537.3:p.Glu258_Ser260delinsdel
	Pathogenic	TP53	AGT>AGT/A	17	deletion	het	67.25	NM_000546.5	frameshift_variant, feature_truncation	NM_000546.5:c.768_769delAC	NP_000537.3:p.Leu257GlyfsTer6
59	VUS	APC	G>G/C	5	snv	het	47.48	NM_000038.5	missense_variant	NM_000038.5:c.3949G>C	NP_000029.2:p.Glu1317Gln
	Pathogenic	TP53	C>C/T	17	snv	het	5.3	NM_000546.5	missense_variant	NM_000546.5:c.733G>A	NP_000537.3:p.Gly245Ser
	VUS	TP53	C>C/T	17	snv	het	7.27	NM_000546.5	missense_variant, splice_region_variant	NM_000546.5:c.559G>A	NP_000537.3:p.Gly187Ser
60	Pathogenic	TP53	C>C/T	17	snv	het	32.73	NM_000546.5	splice_acceptor_variant	NM_000546.5:c.920-1G>A
61	Pathogenic	TP53	TCACCATCGCTATCTG>TCACCATCGCTATCTG/T	17	deletion	het	10.82	NM_000546.5	splice_donor_variant, coding_sequence_variant, intron_variant, feature_truncation	NM_000546.5:c.548_559+3delCAGATAGCGATGGTG
	Pathogenic	TP53	C>C/A	17	snv	het	54.86	NM_000546.5	missense_variant	NM_000546.5:c.524G>T	NP_000537.3:p.Arg175Leu
8	Pathogenic	TP53	A>A/AT	17	insertion	het	29.87	NM_000546.5	frameshift_variant, feature_elongation	NM_000546.5:c.444_445insA	NP_000537.3:p.Ser149IlefsTer32
65	Pathogenic	TP53	C>C/T	17	snv	het	21.44	NM_000546.5	missense_variant	NM_000546.5:c.644G>A	NP_000537.3:p.Ser215Asn
	Pathogenic	TP53	G>G/A	17	snv	het	22.02	NM_000546.5	missense_variant	NM_000546.5:c.535C>T	NP_000537.3:p.His179Tyr
67	Pathogenic	TP53	G>G/A	17	snv	het	79.27	NM_000546.5	stop_gained	NM_000546.5:c.949C>T	NP_000537.3:p.Gln317Ter
68	Pathogenic	TP53	TACC>TACC/T	17	deletion	het	42.22	NM_000546.5	inframe_deletion, splice_region_variant	NM_000546.5:c.784_786delGGT	NP_000537.3:p.Gly262del
72	VUS	TP53	G>G/C	17	snv	het	50.95	NM_000546.5	missense_variant	NM_000546.5:c.451C>G	NP_000537.3:p.Pro151Ala
104	Pathogenic	CTNNB1	C>C/T	3	snv	het	48.48	NM_001098210.1	missense_variant	NM_001098210.1:c.110C>T	NP_001091680.1:p.Ser37Phe
	Pathogenic	PIK3CA	G>G/A	3	snv	het	31.41	NM_006218.2	missense_variant	NM_006218.2:c.1633G>A	NP_006209.2:p.Glu545Lys
	Pathogenic	TP53	T>T/C	17	snv	het	48.66	NM_000546.5	missense_variant	NM_000546.5:c.707A>G	NP_000537.3:p.Tyr236Cys
105	Pathogenic	PIK3CA	G>G/A	3	snv	het	7.9	NM_006218.2	missense_variant	NM_006218.2:c.1624G>A	NP_006209.2:p.Glu542Lys
107	Pathogenic	TP53	G>G/T	17	snv	het	17.93	NM_000546.5	stop_gained	NM_000546.5:c.708C>A	NP_000537.3:p.Tyr236Ter
109	Pathogenic	TP53	T>T/C	17	snv	het	32.44	NM_000546.5	missense_variant	NM_000546.5:c.614A>G	NP_000537.3:p.Tyr205Cys
110	Pathogenic	TP53	A>A/T	17	snv	het	17.58	NM_000546.5	missense_variant	NM_000546.5:c.658T>A	NP_000537.3:p.Tyr220Asn
111	Pathogenic	PIK3CA	G>G/A	3	snv	het	67.56	NM_006218.2	missense_variant	NM_006218.2:c.1633G>A	NP_006209.2:p.Glu545Lys
	Pathogenic	TP53	C>C/A	17	snv	het	32.39	NM_000546.5	stop_gained	NM_000546.5:c.859G>T	NP_000537.3:p.Glu287Ter
113	Pathogenic	TP53	ACTTGG>ACTTGG/A	17	deletion	het	29.61	NM_000546.5	frameshift_variant, feature_truncation	NM_000546.5:c.356_360delCCAAG	NP_000537.3:p.Ala119ValfsTer28
114	VUS	MET	G>G/A	7	snv	het	34.77	NM_001127500.1	missense_variant	NM_001127500.1:c.4114G>A	NP_001120972.1:p.Ala1372Thr
	Pathogenic	TP53	G>G/A	17	snv	het	30.52	NM_000546.5	missense_variant	NM_000546.5:c.742C>T	NP_000537.3:p.Arg248Trp
117	Pathogenic	TP53	T>T/A	17	snv	het	24.04	NM_000546.5	splice_acceptor_variant	NM_000546.5:c.376-2A>T
	Pathogenic	TP53	C>C/T	17	snv	het	26.36	NM_000546.5	stop_gained	NM_000546.5:c.159G>A	NP_000537.3:p.Trp53Ter
119	Pathogenic	TP53	G>G/A	17	snv	het	29.56	NM_000546.5	stop_gained	NM_000546.5:c.1024C>T	NP_000537.3:p.Arg342Ter
131	Pathogenic	TP53	ATGCAGGAACTG>ATGCAGGAACTG/A	17	deletion	het	58.82	NM_000546.5	frameshift_variant, feature_truncation	NM_000546.5:c.717_727delCAGTTCCTGCA	NP_000537.3:p.Ser240GlyfsTer20
138	Pathogenic	TP53	A>A/T	17	snv	het	18.91	NM_000546.5	missense_variant	NM_000546.5:c.332T>A	NP_000537.3:p.Leu111Gln
140	Pathogenic	TP53	G>G/A	17	snv	het	32.55	NM_000546.5	stop_gained	NM_000546.5:c.916C>T	NP_000537.3:p.Arg306Ter
142	Pathogenic	TP53	C>C/T	17	snv	het	65.56	NM_000546.5	missense_variant	NM_000546.5:c.734G>A	NP_000537.3:p.Gly245Asp
144	Pathogenic	PIK3CA	G>G/A	3	snv	het	23.81	NM_006218.2	missense_variant	NM_006218.2:c.1624G>A	NP_006209.2:p.Glu542Lys
	Pathogenic	TP53	TG>TG/T	17	deletion	het	32.29	NM_000546.5	frameshift_variant, feature_truncation	NM_000546.5:c.532delC	NP_000537.3:p.His178ThrfsTer69
	VUS	TP53	G>G/A	17	snv	het	31.78	NM_000546.5	missense_variant	NM_000546.5:c.529C>T	NP_000537.3:p.Pro177Ser
	Pathogenic	TP53	C>C/A	17	snv	het	28.46	NM_000546.5	stop_gained	NM_000546.5:c.511G>T	NP_000537.3:p.Glu171Ter
145	Without alterations
2	Pathogenic	TP53	TGGTACA>TGGTACA/T	17	deletion	het	59.77	NM_000546.5	inframe_deletion	NM_000546.5:c.685_690delTGTACC	NP_000537.3:p.Cys229_Thr230delinsdel
4	VUS	MET	C>C/T	7	snv	het	82.03	NM_001127500.1	missense_variant	NM_001127500.1:c.3029C>T	NP_001120972.1:p.Thr1010Ile
5	Without alterations
9	Pathogenic	TP53	C>C/A	17	snv	het	47.24	NM_000546.5	missense_variant	NM_000546.5:c.814G>T	NP_000537.3:p.Val272Leu
64	Pathogenic	TP53	C>C/T	17	snv	het	30.98	NM_000546.5	splice_donor_variant	NM_000546.5:c.782+1G>A
92	Pathogenic	TP53	C>C/A	17	snv	het	12.92	NM_000546.5	splice_donor_variant	NM_000546.5:c.672+1G>T
84	VUS	TP53	CC>CC/AA	17	mnp	het	25.07	NM_000546.5	missense_variant	NM_000546.5:c.729_730delGGinsTT	NP_000537.3:p.MetGly243IleCys
97	Pathogenic	TP53	T>T/C	17	snv	het	22.03	NM_000546.5	missense_variant	NM_000546.5:c.701A>G	NP_000537.3:p.Tyr234Cys
	VUS	PTEN	GC>GC/AA	10	mnp	het	11.58	NM_000314.4	missense_variant	NM_000314.4:c.574_575delGCinsAA	NP_000305.3:p.Ala192Lys
100	Pathogenic	TP53	C>C/A	17	snv	het	12.39	NM_000546.5	stop_gained	NM_000546.5:c.661G>T	NP_000537.3:p.Glu221Ter
10	Without alterations
13	Pathogenic	TP53	C>C/T	17	snv	het	21.59	NM_000546.5	stop_gained	NM_000546.5:c.438G>A	NP_000537.3:p.Trp146Ter
29	Pathogenic	PIK3CA	G>G/A	3	snv	het	58.76	NM_006218.2	missense_variant	NM_006218.2:c.1633G>A	NP_006209.2:p.Glu545Lys
	VUS	BRAF	G>G/A	7	snv	het	6.69	NM_004333.4	missense_variant	NM_004333.4:c.1429C>T	NP_004324.2:p.His477Tyr
	Pathogenic	TP53	CATGGCGCGGACGCGG>CATGGCGCGGACGCGG/C	17	deletion	het	83.18	NM_000546.5	missense_variant, feature_truncation	NM_000546.5:c.465_479delCCGCGTCCGCGCCAT	NP_000537.3:p.Arg156_Met160del
30	Pathogenic	TP53	C>C/T	17	snv	het	46.27	NM_000546.5	splice_donor_variant	NM_000546.5:c.919+1G>A
86	Pathogenic	TP53	C>C/T	17	snv	het	33.56	NM_000546.5	missense_variant	NM_000546.5:c.734G>A	NP_000537.3:p.Gly245Asp
31	VUS	TP53	A>A/T	17	snv	het	14.38	NM_000546.5	missense_variant	NM_000546.5:c.584T>A	NP_000537.3:p.Ile195Asn
32	Pathogenic	TP53	TC>TC/T	17	deletion	het	12.66	NM_000546.5	frameshift_variant, feature_truncation	NM_000546.5:c.880delG	NP_000537.3:p.Glu294SerfsTer51
34	Pathogenic	TP53	A>A/T	17	snv	het	25.78	NM_000546.5	missense_variant	NM_000546.5:c.434T>A	NP_000537.3:p.Leu145Gln
46	Pathogenic	TP53	T>T/A	17	snv	het	28.87	NM_000546.5	missense_variant	NM_000546.5:c.763A>T	NP_000537.3:p.Ile255Phe
50	Without alterations
108	Pathogenic	TP53	GTAGTGGA>GTAGTGGA/G	17	deletion	het	45.53	NM_000546.5	frameshift_variant, feature_truncation	NM_000546.5:c.695_701delTCCACTA	NP_000537.3:p.Ile232ThrfsTer13
121	Pathogenic	TP53	C>C/T	17	snv	het	75.79	NM_000546.5	stop_gained	NM_000546.5:c.438G>A	NP_000537.3:p.Trp146Ter
116	VUS	MSH6	AC>AC/A	2	deletion	het	5.17	NM_000179.2	frameshift_variant, feature_truncation	NM_000179.2:c.3254delC	NP_000170.1:p.Phe1088SerfsTer2
	Pathogenic	TP53	G>G/A	17	snv	het	31.29	NM_000546.5	stop_gained	NM_000546.5:c.574C>T	NP_000537.3:p.Gln192Ter
115	Pathogenic	PIK3CA	G>G/A	3	snv	het	16.6	NM_006218.2	missense_variant	NM_006218.2:c.1357G>A	NP_006209.2:p.Glu453Lys
	Pathogenic	PIK3CA	G>G/A	3	snv	het	17.27	NM_006218.2	missense_variant	NM_006218.2:c.1633G>A	NP_006209.2:p.Glu545Lys
	Pathogenic	TP53	C>C/G	17	snv	het	18.15	NM_000546.5	missense_variant	NM_000546.5:c.329G>C	NP_000537.3:p.Arg110Pro
112	VUS	TP53	A>A/C	17	snv	het	53.16	NM_000546.5	missense_variant	NM_000546.5:c.724T>G	NP_000537.3:p.Cys242Gly
73	Without alterations
51	Pathogenic	TP53	AG>AG/A	17	deletion	het	82.12	NM_000546.5	frameshift_variant, feature_truncation	NM_000546.5:c.569delC	NP_000537.3:p.Pro190LeufsTer57
190	Pathogenic	PIK3CA	G>G/A	3	snv	het	17.47	NM_006218.2	missense_variant	NM_006218.2:c.1633G>A	NP_006209.2:p.Glu545Lys
49	Pathogenic	TP53	T>T/A	17	snv	het	5.34	NM_000546.5	missense_variant	NM_000546.5:c.763A>T	NP_000537.3:p.Ile255Phe
	Pathogenic	TP53	C>C/CG	17	insertion	het	19.97	NM_000546.5	frameshift_variant, feature_elongation	NM_000546.5:c.455dupC	NP_000537.3:p.Pro153AlafsTer28
188	Pathogenic	PIK3CA	G>G/A	3	snv	het	32.88	NM_006218.2	missense_variant	NM_006218.2:c.1624G>A	NP_006209.2:p.Glu542Lys
128	Pathogenic	TP53	A>A/T	17	snv	het	39.45	NM_000546.5	missense_variant	NM_000546.5:c.710T>A	NP_000537.3:p.Met237Lys
39	Pathogenic	TP53	C>C/T	17	snv	het	37.73	NM_000546.5	missense_variant	NM_000546.5:c.734G>A	NP_000537.3:p.Gly245Asp
187	Pathogenic	TP53	G>G/A	17	snv	het	23.7	NM_000546.5	missense_variant	NM_000546.5:c.817C>T	NP_000537.3:p.Arg273Cys
185	Without alterations
184	Without alterations
193	VUS	MET	C>C/T	7	snv	het	59.61	NM_001127500.1	missense_variant	NM_001127500.1:c.3029C>T	NP_001120972.1:p.Thr1010Ile
	Pathogenic	TP53	C>C/A	17	snv	het	19.98	NM_000546.5	missense_variant	NM_000546.5:c.517G>T	NP_000537.3:p.Val173Leu
179	Pathogenic	PTEN	TC>TC/AA	10	mnp	het	5.66	NM_000314.4	stop_gained	NM_000314.4:c.617_618delTCinsAA	NP_000305.3:p.Phe206Ter
189	VUS	TP53	C>C/A	17	snv	het	32.36	NM_000546.5	missense_variant	NM_000546.5:c.607G>T	NP_000537.3:p.Val203Leu
226	Pathogenic	TP53	C>C/CA	17	insertion	het	17.13	NM_000546.5	frameshift_variant, feature_elongation	NM_000546.5:c.823dupT	NP_000537.3:p.Cys275LeufsTer31
	VUS	TP53	A>A/T	17	snv	het	30.45	NM_000546.5	missense_variant	NM_000546.5:c.752T>A	NP_000537.3:p.Ile251Asn
229	Pathogenic	TP53	G>G/A	17	snv	het	8.25	NM_000546.5	missense_variant	NM_000546.5:c.817C>T	NP_000537.3:p.Arg273Cys
171	VUS	APC	T>T/A	5	snv	het	52.32	NM_000038.5	missense_variant	NM_000038.5:c.3920T>A	NP_000029.2:p.Ile1307Lys
228	Pathogenic	TP53	A>A/T	17	snv	het	29.18	NM_000546.5	stop_gained	NM_000546.5:c.687T>A	NP_000537.3:p.Cys229Ter
166	Pathogenic	TP53	C>C/T	17	snv	het	44.6	NM_000546.5	splice_donor_variant	NM_000546.5:c.782+1G>A
227	VUS	TP53	A>A/C	17	snv	het	14.51	NM_000546.5	missense_variant	NM_000546.5:c.653T>G	NP_000537.3:p.Val218Gly
	VUS	TP53	AC>AC/CA	17	mnp	het	69.37	NM_000546.5	missense_variant	NM_000546.5:c.652_653delGTinsTG	NP_000537.3:p.Val218Trp
165	Without alterations
164	Pathogenic	TP53	C>C/CTG	17	insertion	het	76.61	NM_000546.5	frameshift_variant, feature_elongation	NM_000546.5:c.499_500dupCA	NP_000537.3:p.Gln167HisfsTer4
163	VUS	APC	G>G/A	5	snv	het	5.56	NM_000038.5	missense_variant	NM_000038.5:c.3790G>A	NP_000029.2:p.Val1264Ile
	VUS	TP53	C>C/A	17	snv	het	65.9	NM_000546.5	missense_variant	NM_000546.5:c.725G>T	NP_000537.3:p.Cys242Phe
	VUS	STK11	G>G/A	19	snv	het	7.1	NM_000455.4	missense_variant	NM_000455.4:c.182G>A	NP_000446.1:p.Gly61Asp
162	Without alterations
161	Pathogenic	TP53	T>T/A	17	snv	het	22.53	NM_000546.5	missense_variant	NM_000546.5:c.583A>T	NP_000537.3:p.Ile195Phe
160	Pathogenic	TP53	CG>CG/C	17	deletion	het	28.15	NM_000546.5	frameshift_variant, feature_truncation	NM_000546.5:c.472delC	NP_000537.3:p.Arg158AlafsTer12
231	Pathogenic	TP53	CCT>CCT/C	17	deletion	het	47.35	NM_000546.5	frameshift_variant, feature_truncation	NM_000546.5:c.812_813delAG	NP_000537.3:p.Glu271GlyfsTer34
230	VUS	NRAS	T>T/C	1	snv	het	16.96	NM_002524.4	missense_variant	NM_002524.4:c.95A>G	NP_002515.1:p.Tyr32Cys
	Pathogenic	TP53	A>A/T	17	snv	het	27.51	NM_000546.5	missense_variant	NM_000546.5:c.332T>A	NP_000537.3:p.Leu111Gln
123	Pathogenic	TP53	T>T/A	17	snv	het	28.84	NM_000546.5	missense_variant	NM_000546.5:c.578A>T	NP_000537.3:p.His193Leu
122	Pathogenic	TP53	C>C/T	17	snv	het	16.38	NM_000546.5	splice_donor_variant	NM_000546.5:c.375+1G>A
106	Pathogenic	TP53	C>C/A	17	snv	het	35.14	NM_000546.5	stop_gained	NM_000546.5:c.853G>T	NP_000537.3:p.Glu285Ter
125	Without alterations
126	Pathogenic	PIK3CA	G>G/A	3	snv	het	80.24	NM_006218.2	missense_variant	NM_006218.2:c.1633G>A	NP_006209.2:p.Glu545Lys
	VUS	TP53	T>T/A	17	snv	het	58.69	NM_000546.5	missense_variant	NM_000546.5:c.503A>T	NP_000537.3:p.His168Leu
133	Pathogenic	PIK3CA	A>A/T	3	snv	het	33.44	NM_006218.2	missense_variant	NM_006218.2:c.3140A>T	NP_006209.2:p.His1047Leu
	Pathogenic	TP53	G>G/T	17	snv	het	29.67	NM_000546.5	stop_gained	NM_000546.5:c.702C>A	NP_000537.3:p.Tyr234Ter
191	VUS	KIT	C>C/G	4	snv	het	19.56	NM_000222.2	missense_variant	NM_000222.2:c.1453C>G	NP_000213.1:p.His485Asp
	Pathogenic	TP53	AG>AG/A	17	deletion	het	58.86	NM_000546.5	frameshift_variant, feature_truncation	NM_000546.5:c.754delC	NP_000537.3:p.Leu252SerfsTer93
225	Pathogenic	TP53	C>C/A	17	snv	het	31.91	NM_000546.5	splice_region_variant, synonymous_variant	NM_000546.5:c.375G>T	NM_000546.5:c.375G>T(p.=)
201	VUS	PTEN	G>G/A	10	snv	het	21.04	NM_000314.4	missense_variant, splice_region_variant	NM_000314.4:c.494G>A	NP_000305.3:p.Gly165Glu
200	Pathogenic	TP53	T>T/A	17	snv	het	10.25	NM_000546.5	missense_variant	NM_000546.5:c.763A>T	NP_000537.3:p.Ile255Phe
	Pathogenic	TP53	T>T/C	17	snv	het	27.73	NM_000546.5	missense_variant	NM_000546.5:c.578A>G	NP_000537.3:p.His193Arg
199	Pathogenic	PIK3CA	A>A/G	3	snv	het	17.74	NM_006218.2	missense_variant	NM_006218.2:c.3140A>G	NP_006209.2:p.His1047Arg
198	Without alterations
197	Pathogenic	PIK3CA	G>G/A	3	snv	het	50.55	NM_006218.2	missense_variant	NM_006218.2:c.1633G>A	NP_006209.2:p.Glu545Lys
	Pathogenic	TP53	CAAG>CAAG/C	17	deletion	het	67.64	NM_000546.5	inframe_deletion	NM_000546.5:c.339_341delCTT	NP_000537.3:p.Phe113del
196	Without alterations
194	Pathogenic	FBXW7	G>G/A	4	snv	het	14.59	NM_033632.3	missense_variant	NM_033632.3:c.1513C>T	NP_361014.1:p.Arg505Cys
	Pathogenic	PTEN	C>C/T	10	snv	het	17.03	NM_000314.4	stop_gained	NM_000314.4:c.49C>T	NP_000305.3:p.Gln17Ter
251	Pathogenic	TP53	TCA>TCA/T	17	deletion	het	25.63	NM_000546.5	frameshift_variant, feature_truncation	NM_000546.5:c.365_366delTG	NP_000537.3:p.Val122AspfsTer26
250	Pathogenic	TP53	G>G/A	17	snv	het	62.94	NM_000546.5	stop_gained	NM_000546.5:c.499C>T	NP_000537.3:p.Gln167Ter
249	VUS	TP53	A>A/G	17	snv	het	39.04	NM_000546.5	missense_variant	NM_000546.5:c.434T>C	NP_000537.3:p.Leu145Pro
215	Pathogenic	TP53	C>C/A	17	snv	het	8.98	NM_000546.5	stop_gained	NM_000546.5:c.880G>T	NP_000537.3:p.Glu294Ter
274	Pathogenic	TP53	C>C/T	17	snv	het	16.88	NM_000546.5	missense_variant	NM_000546.5:c.743G>A	NP_000537.3:p.Arg248Gln
211	Pathogenic	TP53	C>C/T	17	snv	het	16.02	NM_000546.5	missense_variant	NM_000546.5:c.734G>A	NP_000537.3:p.Gly245Asp
272	Without alterations
205	Pathogenic	PIK3CA	T>T/C	3	snv	het	9.74	NM_006218.2	missense_variant	NM_006218.2:c.1258T>C	NP_006209.2:p.Cys420Arg
	VUS	TP53	G>G/T	17	snv	het	24.1	NM_000546.5	missense_variant	NM_000546.5:c.833C>A	NP_000537.3:p.Pro278His
	Pathogenic	TP53	C>C/T	17	snv	het	14.73	NM_000546.5	missense_variant	NM_000546.5:c.524G>A	NP_000537.3:p.Arg175His
204	Pathogenic	TP53	C>C/A	17	snv	het	38.72	NM_000546.5	missense_variant	NM_000546.5:c.734G>T	NP_000537.3:p.Gly245Val
	Pathogenic	TP53	TG>TG/T	17	deletion	het	43.19	NM_000546.5	frameshift_variant, feature_truncation	NM_000546.5:c.697delC	NP_000537.3:p.His233ThrfsTer14
203	Pathogenic	TP53	T>T/A	17	snv	het	44.19	NM_000546.5	missense_variant	NM_000546.5:c.840A>T	NP_000537.3:p.Arg280Ser
202	Without alterations
206	Without alterations
208	Pathogenic	TP53	TAC>TAC/T	17	deletion	het	30.72	NM_000546.5	frameshift_variant, feature_truncation	NM_000546.5:c.686_687delGT	NP_000537.3:p.Cys229TyrfsTer10
209	Pathogenic	TP53	G>G/T	17	snv	het	19.63	NM_000546.5	missense_variant	NM_000546.5:c.722C>A	NP_000537.3:p.Ser241Tyr
221	Pathogenic	TP53	C>C/T	17	snv	het	9.2	NM_000546.5	missense_variant	NM_000546.5:c.734G>A	NP_000537.3:p.Gly245Asp
281	VUS	FBXW7	T>T/C	4	snv	het	25.23	NM_033632.3	missense_variant	NM_033632.3:c.1315A>G	NP_361014.1:p.Thr439Ala
236	VUS	FBXW7	A>A/C	4	snv	het	13.01	NM_033632.3	missense_variant	NM_033632.3:c.1181T>G	NP_361014.1:p.Ile394Arg
	Pathogenic	TP53	G>G/A	17	snv	het	32.93	NM_000546.5	missense_variant	NM_000546.5:c.742C>T	NP_000537.3:p.Arg248Trp
259	Pathogenic	TP53	T>T/C	17	snv	het	61.79	NM_000546.5	missense_variant	NM_000546.5:c.659A>G	NP_000537.3:p.Tyr220Cys
260	Pathogenic	PIK3CA	C>C/T	3	snv	het	5.78	NM_006218.2	stop_gained	NM_006218.2:c.10C>T	NP_006209.2:p.Arg4Ter
261	Pathogenic	TP53	T>T/A	17	snv	het	53.33	NM_000546.5	stop_gained	NM_000546.5:c.961A>T	NP_000537.3:p.Lys321Ter
262	Without alterations
263	VUS	MSH6	C>C/T	2	snv	het	5.86	NM_000179.2	missense_variant	NM_000179.2:c.3245C>T	NP_000170.1:p.Pro1082Leu
264	VUS	PDGFRA	A>A/G	4	snv	het	5.54	NM_006206.4	missense_variant	NM_006206.4:c.1936A>G	NP_006197.1:p.Lys646Glu
	VUS	MET	G>G/A	7	snv	het	6.26	NM_001127500.1	missense_variant	NM_001127500.1:c.1030G>A	NP_001120972.1:p.Gly344Arg
	Pathogenic	TP53	C>C/A	17	snv	het	54.54	NM_000546.5	stop_gained	NM_000546.5:c.892G>T	NP_000537.3:p.Glu298Ter
266	Pathogenic	PIK3CA	G>G/A	3	snv	het	7.57	NM_006218.2	missense_variant	NM_006218.2:c.1624G>A	NP_006209.2:p.Glu542Lys
	Pathogenic	TP53	AGGAACTGT>AGGAACTGT/A	17	deletion	het	53.05	NM_000546.5	frameshift_variant, feature_truncation	NM_000546.5:c.716_723delACAGTTCC	NP_000537.3:p.Asn239MetfsTer22
267	Pathogenic	TP53	G>A/A	17	snv	hom	99.67	NM_000546.5	missense_variant	NM_000546.5:c.833C>T	NP_000537.3:p.Pro278Leu
269	Pathogenic	PIK3CA	A>A/G	3	snv	het	20.72	NM_006218.2	missense_variant	NM_006218.2:c.1637A>G	NP_006209.2:p.Gln546Arg
270	VUS	TP53	G>G/A	17	snv	het	5.6	NM_000546.5	missense_variant	NM_000546.5:c.997C>T	NP_000537.3:p.Arg333Cys
271	VUS	APC	G>G/A	5	snv	het	10.69	NM_000038.5	missense_variant	NM_000038.5:c.4283G>A	NP_000029.2:p.Gly1428Glu
	VUS	MET	C>C/T	7	snv	het	6.59	NM_001127500.1	missense_variant	NM_001127500.1:c.3076C>T	NP_001120972.1:p.Pro1026Ser
273	VUS	FBXW7	C>C/T	4	snv	het	30.4	NM_033632.3	missense_variant	NM_033632.3:c.1322G>A	NP_361014.1:p.Arg441Gln
	Pathogenic	TP53	C>C/A	17	snv	het	38.1	NM_000546.5	missense_variant	NM_000546.5:c.734G>T	NP_000537.3:p.Gly245Val
76	Pathogenic	TP53	T>T/C	17	snv	het	7.8	NM_000546.5	missense_variant	NM_000546.5:c.659A>G	NP_000537.3:p.Tyr220Cys
	Pathogenic	TP53	CCGGGCGGGGGTGT>CCGGGCGGGGGTGT/C	17	deletion	het	60.56	NM_000546.5	frameshift_variant, feature_truncation	NM_000546.5:c.448_460delACACCCCCGCCCG	NP_000537.3:p.Thr150AlafsTer16
275	Pathogenic	TP53	G>G/A	17	snv	het	25.55	NM_000546.5	stop_gained	NM_000546.5:c.586C>T	NP_000537.3:p.Arg196Ter
253	Pathogenic	TP53	AG>AG/A	17	deletion	het	29.42	NM_000546.5	frameshift_variant, feature_truncation	NM_000546.5:c.632delC	NP_000537.3:p.Thr211IlefsTer36
256	Without alterations
257	Pathogenic	TP53	C>C/A	17	snv	het	16.73	NM_000546.5	missense_variant	NM_000546.5:c.638G>T	NP_000537.3:p.Arg213Leu
258	VUS	FBXW7	G>G/C	4	snv	het	37.38	NM_033632.3	missense_variant	NM_033632.3:c.1787C>G	NP_361014.1:p.Ser596Cys
289	Without alterations
290	Pathogenic	TP53	C>C/T	17	snv	het	35.78	NM_000546.5	splice_acceptor_variant	NM_000546.5:c.560-1G>A
291	Pathogenic	PTEN	G>G/A	10	snv	het	6.99	NM_000314.4	missense_variant	NM_000314.4:c.389G>A	NP_000305.3:p.Arg130Gln
248	Pathogenic	TP53	G>G/A	17	snv	het	39.75	NM_000546.5	stop_gained	NM_000546.5:c.949C>T	NP_000537.3:p.Gln317Ter
	Pathogenic	TP53	A>A/G	17	snv	het	23.06	NM_000546.5	missense_variant	NM_000546.5:c.794T>C	NP_000537.3:p.Leu265Pro
255	Pathogenic	FBXW7	TC>TC/T	4	deletion	het	9.39	NM_033632.3	frameshift_variant, feature_truncation	NM_033632.3:c.1819delG	NP_361014.1:p.Asp607IlefsTer21
	VUS	MET	C>C/T	7	snv	het	5.39	NM_001127500.1	missense_variant	NM_001127500.1:c.3776C>T	NP_001120972.1:p.Thr1259Ile
93-2	Without alterations
292	Without alterations
85-1	Pathogenic	TP53	G>G/T	17	snv	het	52.12	NM_000546.5	stop_gained	NM_000546.5:c.372C>A	NP_000537.3:p.Cys124Ter
96	Pathogenic	TP53	C>C/T	17	snv	het	19	NM_000546.5	splice_acceptor_variant	NM_000546.5:c.994-1G>A
278	Pathogenic	PIK3CA	G>G/A	3	snv	het	28.03	NM_006218.2	missense_variant	NM_006218.2:c.1624G>A	NP_006209.2:p.Glu542Lys
279	VUS	APC	A>A/G	5	snv	het	47.6	NM_000038.5	missense_variant	NM_000038.5:c.4237A>G	NP_000029.2:p.Met1413Val
280	Pathogenic	PIK3CA	G>G/A	3	snv	het	10.29	NM_006218.2	missense_variant	NM_006218.2:c.1624G>A	NP_006209.2:p.Glu542Lys
	Pathogenic	TP53	A>A/T	17	snv	het	17.71	NM_000546.5	missense_variant	NM_000546.5:c.434T>A	NP_000537.3:p.Leu145Gln
95	Pathogenic	TP53	C>C/T	17	snv	het	21.17	NM_000546.5	missense_variant	NM_000546.5:c.527G>A	NP_000537.3:p.Cys176Tyr
54	Pathogenic	TP53	C>C/A	17	snv	het	18.87	NM_000546.5	stop_gained	NM_000546.5:c.892G>T	NP_000537.3:p.Glu298Ter
	Pathogenic	TP53	C>C/T	17	snv	het	43.8	NM_000546.5	missense_variant	NM_000546.5:c.733G>A	NP_000537.3:p.Gly245Ser
63	Pathogenic	PIK3CA	G>G/A	3	snv	het	15.77	NM_006218.2	missense_variant	NM_006218.2:c.1633G>A	NP_006209.2:p.Glu545Lys
	Pathogenic	TP53	C>C/T	17	snv	het	30.41	NM_000546.5	missense_variant	NM_000546.5:c.725G>A	NP_000537.3:p.Cys242Tyr
62	Pathogenic	TP53	G>G/T	17	snv	het	21.48	NM_000546.5	stop_gained	NM_000546.5:c.726C>A	NP_000537.3:p.Cys242Ter
	Pathogenic	TP53	T>T/C	17	snv	het	17.34	NM_000546.5	missense_variant	NM_000546.5:c.614A>G	NP_000537.3:p.Tyr205Cys
81	Pathogenic	TP53	T>T/C	17	snv	het	36.09	NM_000546.5	missense_variant	NM_000546.5:c.659A>G	NP_000537.3:p.Tyr220Cys
143	Pathogenic	TP53	C>C/T	17	snv	het	15.1	NM_000546.5	missense_variant	NM_000546.5:c.743G>A	NP_000537.3:p.Arg248Gln
141	Without alterations
239	Without alterations
240	VUS	TP53	T>T/TGATGGTGAG	17	insertion	het	10.92	NM_000546.5	inframe_insertion	NM_000546.5:c.754_762dupCTCACCATC	NP_000537.3:p.Leu252_Ile254dup
242	Pathogenic	TP53	T>T/C	17	snv	het	15.57	NM_000546.5	missense_variant	NM_000546.5:c.701A>G	NP_000537.3:p.Tyr234Cys
243	Without alterations
244	Pathogenic	TP53	G>G/A	17	snv	het	16	NM_000546.5	missense_variant	NM_000546.5:c.817C>T	NP_000537.3:p.Arg273Cys
245	VUS	PDGFRA	G>G/A	4	snv	het	45.22	NM_006206.4	missense_variant	NM_006206.4:c.1673G>A	NP_006197.1:p.Arg558His
157	VUS	PTEN	C>C/T	10	snv	het	6.51	NM_000314.4	missense_variant	NM_000314.4:c.215C>T	NP_000305.3:p.Ala72Val
	Pathogenic	TP53	C>C/T	17	snv	het	13.46	NM_000546.5	missense_variant	NM_000546.5:c.731G>A	NP_000537.3:p.Gly244Asp
	Pathogenic	TP53	T>T/C	17	snv	het	19.81	NM_000546.5	missense_variant	NM_000546.5:c.578A>G	NP_000537.3:p.His193Arg
77	Pathogenic	TP53	A>A/AT	17	insertion	het	36.99	NM_000546.5	frameshift_variant, feature_elongation	NM_000546.5:c.478dupA	NP_000537.3:p.Met160AsnfsTer21
301	Without alterations
299	VUS	TP53	C>C/G	17	snv	het	25.3	NM_000546.5	missense_variant	NM_000546.5:c.1039G>C	NP_000537.3:p.Ala347Pro
87	Without alterations
88	Pathogenic	PIK3CA	G>G/A	3	snv	het	28.08	NM_006218.2	missense_variant	NM_006218.2:c.1633G>A	NP_006209.2:p.Glu545Lys
91	Pathogenic	TP53	A>A/AT	17	insertion	het	33.33	NM_000546.5	frameshift_variant, feature_elongation	NM_000546.5:c.148dupA	NP_000537.3:p.Ile50AsnfsTer2
94	Pathogenic	TP53	C>C/G	17	snv	het	6.34	NM_000546.5	splice_donor_variant	NM_000546.5:c.672+1G>C
120	Without alterations
129	VUS	TP53	A>A/G	17	snv	het	5.57	NM_000546.5	missense_variant	NM_000546.5:c.989T>C	NP_000537.3:p.Leu330Pro
48	VUS	PIK3CA	T>T/A	3	snv	het	5.05	NM_006218.2	missense_variant	NM_006218.2:c.1592T>A	NP_006209.2:p.Leu531His
	VUS	FBXW7	A>A/G	4	snv	het	36.7	NM_033632.3	missense_variant	NM_033632.3:c.1889T>C	NP_361014.1:p.Leu630Ser
	Pathogenic	TP53	C>C/T	17	snv	het	67.7	NM_000546.5	splice_acceptor_variant	NM_000546.5:c.560-1G>A
304	Without alterations
56	VUS	PIK3CA	G>G/A	3	snv	het	6.09	NM_006218.2	missense_variant	NM_006218.2:c.379G>A	NP_006209.2:p.Glu127Lys
	Pathogenic	TP53	C>C/T	17	snv	het	6.9	NM_000546.5	missense_variant	NM_000546.5:c.524G>A	NP_000537.3:p.Arg175His
28	Pathogenic	TP53	C>C/T	17	snv	het	52.25	NM_000546.5	missense_variant	NM_000546.5:c.733G>A	NP_000537.3:p.Gly245Ser
33	Pathogenic	TP53	G>G/A	17	snv	het	11.25	NM_000546.5	stop_gained	NM_000546.5:c.586C>T	NP_000537.3:p.Arg196Ter
303	Without alterations
6	Pathogenic	PIK3CA	A>A/G	3	snv	het	18.74	NM_006218.2	missense_variant	NM_006218.2:c.3140A>G	NP_006209.2:p.His1047Arg
	VUS	PDGFRA	C>C/T	4	snv	het	6.23	NM_006206.4	missense_variant	NM_006206.4:c.2552C>T	NP_006197.1:p.Ser851Leu
293	Pathogenic	TP53	GCTGAGGA>GCTGAGGA/G	17	deletion	het	44.73	NM_000546.5	frameshift_variant, feature_truncation	NM_000546.5:c.570_576delTCCTCAG	NP_000537.3:p.Pro191IlefsTer54
	Pathogenic	TP53	A>A/ACG	17	insertion	het	15.64	NM_000546.5	frameshift_variant, feature_elongation	NM_000546.5:c.216_217dupCG	NP_000537.3:p.Val73AlafsTer51
305	Pathogenic	TP53	T>T/A	17	snv	het	62.08	NM_000546.5	missense_variant	NM_000546.5:c.583A>T	NP_000537.3:p.Ile195Phe
82	Without alterations
71	Without alterations
295	VUS	TP53	T>T/C	17	snv	het	25.59	NM_000546.5	missense_variant	NM_000546.5:c.745A>G	NP_000537.3:p.Arg249Gly
	VUS	TP53	G>G/A	17	snv	het	28.68	NM_000546.5	missense_variant	NM_000546.5:c.328C>T	NP_000537.3:p.Arg110Cys
296	Pathogenic	TP53	C>C/T	17	snv	het	34.48	NM_000546.5	missense_variant	NM_000546.5:c.836G>A	NP_000537.3:p.Gly279Glu
	Pathogenic	TP53	G>G/A	17	snv	het	31.94	NM_000546.5	missense_variant	NM_000546.5:c.722C>T	NP_000537.3:p.Ser241Phe
132	Without alterations
139	Pathogenic	TP53	T>T/C	17	snv	het	34.23	NM_000546.5	missense_variant	NM_000546.5:c.641A>G	NP_000537.3:p.His214Arg
137	Without alterations
135	Pathogenic	TP53	T>T/C	17	snv	het	46.51	NM_000546.5	missense_variant	NM_000546.5:c.659A>G	NP_000537.3:p.Tyr220Cys
136	Without alterations
156	Pathogenic	PIK3CA	A>A/G	3	snv	het	24.79	NM_006218.2	missense_variant	NM_006218.2:c.3140A>G	NP_006209.2:p.His1047Arg
	Pathogenic	TP53	C>C/A	17	snv	het	53.23	NM_000546.5	missense_variant	NM_000546.5:c.329G>T	NP_000537.3:p.Arg110Leu
154	VUS	MET	C>C/T	7	snv	het	5.71	NM_001127500.1	missense_variant	NM_001127500.1:c.1091C>T	NP_001120972.1:p.Ala364Val
	VUS	GNAQ	T>T/C	9	snv	het	6.31	NM_002072.3	missense_variant	NM_002072.3:c.707A>G	NP_002063.2:p.Asp236Gly
	Pathogenic	TP53	C>C/A	17	snv	het	51.13	NM_000546.5	splice_donor_variant	NM_000546.5:c.782+1G>T
159	VUS	FBXW7	C>C/T	4	snv	het	7.86	NM_033632.3	missense_variant	NM_033632.3:c.1157G>A	NP_361014.1:p.Cys386Tyr
	Pathogenic	TP53	C>C/T	17	snv	het	33.56	NM_000546.5	missense_variant	NM_000546.5:c.524G>A	NP_000537.3:p.Arg175His
152	VUS	MET	C>C/T	7	snv	het	49.32	NM_001127500.1	missense_variant	NM_001127500.1:c.3029C>T	NP_001120972.1:p.Thr1010Ile
153	Without alterations
214	VUS	APC	C>C/T	5	snv	het	6.52	NM_000038.5	missense_variant	NM_000038.5:c.4324C>T	NP_000029.2:p.Pro1442Ser
	Pathogenic	TP53	AG>AG/A	17	deletion	het	85.2	NM_000546.5	frameshift_variant, feature_truncation	NM_000546.5:c.433delC	NP_000537.3:p.Leu145CysfsTer25
220	Pathogenic	TP53	T>T/C	17	snv	het	52.16	NM_000546.5	missense_variant	NM_000546.5:c.659A>G	NP_000537.3:p.Tyr220Cys
232	VUS	GNAQ	A>A/G	9	snv	het	8.05	NM_002072.3	missense_variant	NM_002072.3:c.790T>C	NP_002063.2:p.Phe264Leu
	Pathogenic	TP53	G>G/A	17	snv	het	61.82	NM_000546.5	stop_gained	NM_000546.5:c.949C>T	NP_000537.3:p.Gln317Ter
218	Without alterations
310	Without alterations
315	Pathogenic	PIK3CA	A>A/G	3	snv	het	17.57	NM_006218.2	missense_variant	NM_006218.2:c.3140A>G	NP_006209.2:p.His1047Arg
	Pathogenic	TP53	C>C/A	17	snv	het	16.79	NM_000546.5	missense_variant	NM_000546.5:c.733G>T	NP_000537.3:p.Gly245Cys
	Pathogenic	TP53	C>C/A	17	snv	het	30.63	NM_000546.5	missense_variant	NM_000546.5:c.329G>T	NP_000537.3:p.Arg110Leu
316	Without alterations
321	Pathogenic	FBXW7	C>C/G	4	snv	het	9.7	NM_033632.3	missense_variant	NM_033632.3:c.1394G>C	NP_361014.1:p.Arg465Pro
320	Pathogenic	TP53	AG>AG/A	17	deletion	het	51.19	NM_000546.5	frameshift_variant	NM_000546.5:c.723delC	NP_000537.3:p.Cys242AlafsTer5
329	Pathogenic	TP53	T>T/A	17	snv	het	49.39	NM_000546.5	stop_gained	NM_000546.5:c.838A>T	NP_000537.3:p.Arg280Ter
327	Without alterations
325	Pathogenic	TP53	C>C/A	17	snv	het	36.94	NM_000546.5	missense_variant	NM_000546.5:c.747G>T	NP_000537.3:p.Arg249Ser
337	Pathogenic	FBXW7	G>G/C	4	snv	het	30.69	NM_033632.3	stop_gained	NM_033632.3:c.2033C>G	NP_361014.1:p.Ser678Ter
	VUS	TP53	T>T/A	17	snv	het	53.28	NM_000546.5	missense_variant	NM_000546.5:c.536A>T	NP_000537.3:p.His179Leu
330	Pathogenic	TP53	T>T/C	17	snv	het	14.32	NM_000546.5	missense_variant	NM_000546.5:c.614A>G	NP_000537.3:p.Tyr205Cys
333	Without alterations
343	Pathogenic	TP53	T>T/A	17	snv	het	30.34	NM_000546.5	missense_variant	NM_000546.5:c.578A>T	NP_000537.3:p.His193Leu
346	Pathogenic	TP53	G>G/A	17	snv	het	44.06	NM_000546.5	missense_variant	NM_000546.5:c.535C>T	NP_000537.3:p.His179Tyr
348	VUS	TP53	C>C/A	17	snv	het	13.17	NM_000546.5	missense_variant	NM_000546.5:c.725G>T	NP_000537.3:p.Cys242Phe
	Pathogenic	TP53	G>G/A	17	snv	het	8.83	NM_000546.5	missense_variant	NM_000546.5:c.535C>T	NP_000537.3:p.His179Tyr
355	Pathogenic	TP53	C>C/T	17	snv	het	17.45	NM_000546.5	missense_variant	NM_000546.5:c.527G>A	NP_000537.3:p.Cys176Tyr
349	Pathogenic	TP53	T>T/C	17	snv	het	89.4	NM_000546.5	missense_variant	NM_000546.5:c.659A>G	NP_000537.3:p.Tyr220Cys
347	VUS	APC	G>G/A	5	snv	het	6.89	NM_000038.5	missense_variant	NM_000038.5:c.4283G>A	NP_000029.2:p.Gly1428Glu
	VUS	CDH1	G>G/A	16	snv	het	7.55	NM_004360.3	missense_variant	NM_004360.3:c.1786G>A	NP_004351.1:p.Glu596Lys
360	Pathogenic	TP53	G>G/A	17	snv	het	10.83	NM_000546.5	stop_gained,splice_region_variant	NM_000546.5:c.991C>T	NP_000537.3:p.Gln331Ter
319	Without alterations
345	Without alterations
336	Pathogenic	TP53	T>T/A	17	snv	het	39.85	NM_000546.5	stop_gained	NM_000546.5:c.490A>T	NP_000537.3:p.Lys164Ter
331	Pathogenic	TP53	C>C/T	17	snv	het	46.5	NM_000546.5	missense_variant	NM_000546.5:c.836G>A	NP_000537.3:p.Gly279Glu
351	Without alterations
314	Pathogenic	TP53	TGGCGCGGACGCG>TGGCGCGGACGCG/T	17	deletion	het	7.4	NM_000546.5	inframe_deletion	NM_000546.5:c.466_477delCGCGTCCGCGCC	NP_000537.3:p.Arg156_Ala159del
358	Pathogenic	TP53	C>C/T	17	snv	het	41.36	NM_000546.5	missense_variant	NM_000546.5:c.734G>A	NP_000537.3:p.Gly245Asp
341	VUS	FBXW7	C>C/A	4	snv	het	66.59	NM_033632.3	missense_variant	NM_033632.3:c.1540G>T	NP_361014.1:p.Val514Phe
	Pathogenic	TP53	G>G/C	17	snv	het	43.93	NM_000546.5	stop_gained,splice_region_variant	NM_000546.5:c.378C>G	NP_000537.3:p.Tyr126Ter
313	VUS	TP53	C>C/A	17	snv	het	29.33	NM_000546.5	missense_variant	NM_000546.5:c.797G>T	NP_000537.3:p.Gly266Val
362	Pathogenic	TP53	CA>CA/C	17	deletion	het	50.93	NM_000546.5	frameshift_variant	NM_000546.5:c.81delT	NP_000537.3:p.Glu28LysfsTer16
